# Supplementary material for: Combinatorial Effects of Cisplatin and PARP Inhibitor Olaparib on Survival, Intestinal Integrity, and Microbiome Modulation in Murine Model
Source: Int J Mol Sci. 2025 Jan 30;26(3):1191. doi: 10.3390/ijms26031191 (PMC11818058; doi:10.3390/ijms26031191)
Supplement: Supplementary file 1 [file ijms-26-01191-s001.zip]

Archive with 1 entries (1 files):
- ijms-3393542-supplementary.pdf
